# Supplementary material for: Avian Influenza Virus and Avian Paramyxoviruses in Wild Waterfowl of the Western Coast of the Caspian Sea (2017–2020)
Source: Viruses. 2024 Apr 12;16(4):598. doi: 10.3390/v16040598 (PMC11054612; doi:10.3390/v16040598)
Supplement: Supplementary file 1 [file viruses-16-00598-s001.zip]

Archive with 1 entries (1 files):
- viruses-2888386-supplementary.pdf
